# Supplementary material for: Factors of Having Difficulties Raising 3-Year-Old Children in Japan: Usefulness of Maternal and Child Health Information Accumulated by the Local Government
Source: Children (Basel). 2021 Nov 24;8(12):1084. doi: 10.3390/children8121084 (PMC8700700; doi:10.3390/children8121084)
Supplement: Supplementary file 1 [file children-08-01084-s001.zip]

Archive with 1 entries (1 files):
- children-1404968-supplementary.pdf
